# Supplementary material for: Four Markers Useful for the Distinction of Intrauterine Growth Restriction in Sheep
Source: Animals (Basel). 2023 Oct 24;13(21):3305. doi: 10.3390/ani13213305 (PMC10648371; doi:10.3390/ani13213305)
Supplement: Supplementary file 1 [file animals-13-03305-s001.zip]

Archive with 10 entries (10 files):
- Figure S1.jpg
- Figure S2.jpg
- Figure S3.jpg
- Figure S4.jpg
- Figure S5.jpg
- Table S1.xls
- Table S2.xls
- Table S3.xls
- Table S4.xls
- Table S5.xls
