# Supplementary material for: Four Markers Useful for the Distinction of Intrauterine Growth Restriction in Sheep
Source: Animals (Basel). 2023 Oct 24;13(21):3305. doi: 10.3390/ani13213305 (PMC10648371; doi:10.3390/ani13213305)
Supplement: Supplementary file 1 [file animals-13-03305-s001.zip › Table S1.xls]

## Sheet: Table S1
Table S1. The 102 DEGs obtained by differential gene expression analysis.
genes	logFC	AveExpr	t	P.Value	adj.P.Val	B
NDP52	0.899872	4.91243	6.63685	7.32e-07	0.000667351	5.96641
CRYL1	0.878015	4.33617	6.63578	7.34e-07	0.000667351	5.96405
TM7SF2	-1.63557	4.0762	-6.01655	3.29e-06	0.00199316	4.57337
SERPINA7	-1.52116	1.74667	-5.66164	7.91e-06	0.00359513	3.75567
SERPINF1	-0.602177	5.72018	-5.33032	1.81e-05	0.0047792	2.98133
ALDH1A1	-1.43135	4.78013	-5.31187	1.9e-05	0.0047792	2.93797
POSTN	-1.07476	5.06634	-5.26128	2.16e-05	0.0047792	2.81888
ZFP36	1.38388	4.30895	5.25787	2.17e-05	0.0047792	2.81086
ADAM9	0.699763	3.41086	5.22441	2.37e-05	0.0047792	2.73199
LOC407122	0.512641	5.14971	5.07686	3.43e-05	0.0062431	2.38344
AOC3	-0.604786	3.99994	-4.96213	4.59e-05	0.00695605	2.11161
PPARGC1	0.708967	4.67639	4.89626	5.43e-05	0.00758799	1.95531
EDN1	1.23842	4.34929	4.73662	8.14e-05	0.00944254	1.57593
IGF1	-0.660151	3.4092	-4.73161	8.24e-05	0.00944254	1.56402
FST	1.41328	5.55372	4.71508	8.6e-05	0.00944254	1.5247
FABP1	-2.0207	2.24209	-4.70451	8.83e-05	0.00944254	1.49956
oat2	-1.11248	1.11122	-4.57254	0.000123494	0.0124729	1.1856
connexin 26	1.22062	1.91643	4.51571	0.000142693	0.0136534	1.05041
CAMK2G	-0.550354	4.94453	-4.45874	0.000164936	0.0142858	0.91491
ADM	1.35961	4.44048	4.44025	0.000172876	0.0142858	0.870942
IDH1	-1.20359	4.09098	-4.26834	0.00026756	0.0194569	0.462682
CKM	0.892897	5.23156	4.17198	0.000341655	0.0238895	0.234389
SERPINE1	1.56062	3.14865	4.1361	0.000374176	0.0251945	0.149521
PCK1	2.02289	2.83867	4.05338	0.000461322	0.0289201	-0.0457872
PGAM1	0.716016	5.50565	4.00573	0.000520367	0.0315343	-0.158061
PLA2G1B	-1.45697	1.88989	-3.95173	0.000596353	0.0349732	-0.285045
IL1RN	1.25761	2.97393	3.92441	0.000638877	0.0362962	-0.349186
ARG2	1.87859	3.11104	3.89995	0.000679472	0.0374327	-0.406532
VEGF	0.718422	4.62213	3.87786	0.000718326	0.0384093	-0.45828
MGST1	-0.784877	4.48796	-3.83727	0.00079552	0.0398265	-0.553227
B4GALT1	0.739309	5.257	3.82879	0.000812643	0.0398265	-0.573029
LGALS1	-0.651229	6.01801	-3.81266	0.000846234	0.0398265	-0.610685
THBD	0.862786	4.57321	3.80885	0.000854364	0.0398265	-0.619573
CEBPD	1.308	4.93067	3.78135	0.000915374	0.0416038	-0.683674
SELP	0.71846	3.02328	3.76925	0.000943585	0.0418399	-0.711874
RECS1	0.573018	5.43356	3.72887	0.00104397	0.0431351	-0.805762
SLCO2B1	-0.540401	3.18484	-3.60861	0.00140923	0.052307	-1.08397
GGTA1	0.525692	4.85678	3.60066	0.0014374	0.052307	-1.1023
CTGF	0.784534	5.51619	3.60032	0.00143859	0.052307	-1.10307
SSAT2	-0.544213	3.83879	-3.57462	0.00153348	0.0532998	-1.16221
PC	0.772746	3.66333	3.5693	0.00155384	0.0532998	-1.17442
RNASE6	-0.594826	3.93037	-3.46016	0.00203566	0.0650163	-1.4241
FUT4	-0.571511	3.35887	-3.4596	0.00203847	0.0650163	-1.42538
LOC404069	-0.501532	5.47536	-3.43194	0.00218223	0.0658392	-1.48828
DGAT2	-1.43647	1.65909	-3.43025	0.00219134	0.0658392	-1.49212
OLR1	1.51926	1.78864	3.40995	0.00230356	0.0675464	-1.53819
CYB5	-0.769672	3.54874	-3.35582	0.00263079	0.0735813	-1.6606
GPX3	0.735687	3.73977	3.31701	0.0028928	0.0773398	-1.74798
GABARAPL1	0.632734	5.44488	3.28914	0.00309632	0.081412	-1.8105
GCAT	-0.62899	4.35149	-3.26042	0.00332058	0.0838447	-1.87475
ETS2	0.588507	3.99759	3.2411	0.00348022	0.0855627	-1.91786
NFKBIA	0.65538	5.50374	3.22453	0.00362301	0.0877782	-1.95476
CXCL2	0.594164	2.30036	3.21927	0.0036695	0.0877782	-1.96646
ADCY7	-0.571741	4.51512	-3.16682	0.0041658	0.0970952	-2.08272
SLC38A2	0.601932	3.90314	3.09351	0.00496902	0.107363	-2.24398
CHM-I	-0.670971	3.60577	-3.08927	0.00501973	0.107363	-2.25325
TIMP3	0.734094	4.6169	3.07282	0.00522136	0.107683	-2.28921
GAS	1.71373	1.8979	3.04929	0.00552341	0.111071	-2.34052
TLR5	0.954953	2.01955	3.04456	0.00558614	0.111071	-2.35082
PFKFB1	-1.29105	2.43952	-3.0387	0.00566474	0.111071	-2.36356
CCNB1	-0.733172	3.43131	-2.99941	0.00621998	0.120297	-2.44873
ADAM12	-0.915544	3.12619	-2.98248	0.00647491	0.123909	-2.48528
FDPS	-0.666682	4.23156	-2.96623	0.00672894	0.126116	-2.52027
ASZ1	0.929856	2.56302	2.9581	0.00685967	0.127254	-2.53776
PIM1	0.607443	4.38246	2.95375	0.00693058	0.127271	-2.54711
CCNB2	-0.640804	3.51444	-2.94918	0.00700581	0.127366	-2.55691
SHBG	-0.668012	2.93151	-2.91535	0.00758753	0.133924	-2.62932
ANGPT2	0.52952	4.34717	2.90336	0.00780456	0.13643	-2.65489
hmg-coa-r	-0.642426	3.15979	-2.85426	0.00875644	0.148778	-2.75911
MMP3	0.890038	1.98107	2.76898	0.010677	0.171322	-2.93814
TIMP1	0.603713	4.66425	2.76286	0.0108292	0.171322	-2.95088
CENP-A	-0.664449	3.96232	-2.76216	0.0108467	0.171322	-2.95233
NCAM1	-0.643973	4.19701	-2.74405	0.0113095	0.174244	-2.98995
MEST	-0.619295	5.85809	-2.66417	0.0135832	0.192923	-3.15442
SEC14L2	-0.71545	1.37833	-2.65453	0.0138849	0.194362	-3.17409
LOC404127	-0.881863	2.67294	-2.65411	0.0138983	0.194362	-3.17496
CS	-0.598081	6.24702	-2.63605	0.014481	0.196541	-3.21171
PP	0.500244	5.07791	2.62451	0.0148654	0.196541	-3.23514
ANG	-0.579839	4.70247	-2.62164	0.0149625	0.196541	-3.24095
SMC4L1	-0.546049	2.75765	-2.62136	0.014972	0.196541	-3.24152
IGFBP3	-0.548417	4.73897	-2.61419	0.015217	0.196755	-3.25602
SLC2A1	0.569108	4.36528	2.60656	0.0154822	0.198215	-3.27145
MAOB	-0.638738	2.5403	-2.59964	0.0157262	0.199337	-3.28541
SAA3	1.39539	3.26745	2.59319	0.015957	0.200068	-3.29841
AMT	-0.570094	3.41175	-2.52412	0.0186347	0.225853	-3.43651
hare	-0.518368	2.44982	-2.45122	0.0219101	0.24624	-3.57998
CDC2	-0.53564	3.1685	-2.43183	0.0228667	0.254245	-3.61772
LOX	0.611687	3.46374	2.42216	0.0233578	0.257361	-3.63647
NPR3	-0.575413	1.72611	-2.40758	0.0241174	0.260985	-3.66468
MAP2	-0.672461	2.5074	-2.38073	0.0255754	0.271907	-3.71634
LOC407206	-0.740895	1.4517	-2.34753	0.0274909	0.284233	-3.77976
CLDN1	-0.537165	2.89853	-2.3471	0.0275166	0.284233	-3.78058
ICAM1	0.525924	3.35069	2.27826	0.0319164	0.317183	-3.91029
PTGS2	0.949321	2.69783	2.27439	0.0321816	0.317183	-3.9175
TUBB	0.539194	5.77424	2.24935	0.0339481	0.326548	-3.96403
LTF	-1.2034	2.06546	-2.23705	0.0348482	0.329969	-3.98678
LOC407233	-0.571331	2.6118	-2.19816	0.0378366	0.345663	-4.05813
LOXL4	0.595836	4.07368	2.19496	0.0380929	0.346264	-4.06398
CAMP	-0.53407	2.93762	-2.17903	0.0393903	0.350924	-4.09294
TG	-0.636281	1.91897	-2.15896	0.0410815	0.355648	-4.12923
STAR	0.774255	2.94154	2.1202	0.0445349	0.36802	-4.19871
RGS16	0.696884	2.47412	2.06417	0.0499873	0.395117	-4.29764
