# Supplementary material for: Four Markers Useful for the Distinction of Intrauterine Growth Restriction in Sheep
Source: Animals (Basel). 2023 Oct 24;13(21):3305. doi: 10.3390/ani13213305 (PMC10648371; doi:10.3390/ani13213305)
Supplement: Supplementary file 1 [file animals-13-03305-s001.zip › Table S2.xls]

## Sheet: Table S2
Table S2. The 459 genes associated with IUGR.
WGCNA-blue module
EEF1A1	RDH10	ASS	AVP	HDAC1	ART4	CKM	ICAM3	SLC6A4
GAPD	FUT9	PAG2	MMP3	RETN	LOC407122	OLR1	GPX1	NDUFA4
CSNK2A1	FUT4	LOC404110	IFNG	BAX	LOC404103	IL6	SELP	ARPP-19
ADRB2	PCK1	PIK4CA	TRB2	ITGB5	LOC404067	ATP5I	EDN1	NDP52
CEACAM1	SLC2A5	CPE	PLAUR	IGF2	RNASE6	ZFP36	NTS	SNURF
NCALD	FLJ22662	ACTB	SELE	SVS8	PAG15	ATP5F1	ATP5O	CTSZ
LOC404051	PROC	ATP5D	PNOC	CDH5	OSTF1	CALB3	PRKACA	NR2F2
STC1	STATH	CRYZ	ATP6J	STK25	GTL3	ASMT	ATP5B	GAA
FCGRT	PTHLH	RPL9	CDC2	XLKD1	DDHD1	PPP3CA	PLA2G1B	MYO1C
RPS12	SLCO2B1	IL8	GLUD1	AIF1	ZNF192	COX7B	ATP6IP1	CHRNG
COL12A1	CALM2	FDX1	TFPI2	LOC399559	FOV	DBI	NDUFA10	COX7A2
UPK2	ANG	PRKCZ	BCL2L1	PSEN2	CXADR	STXBP1	PRDX3	TUFT1
MYOZ1	HAS2	PTGS2	MGST1	THBS	OPTC	CPA1	GPLD1	FRAP1
VIP	MAD2L1	PLCG1	ADM	SERPINA7	MUCIN	TBXA2R	ELA1	CHRM3
PROP1	FGF8	st6GalNAc-VI	TTR	DGAT2	BVd1.22	FNTA	CSNK1A1	PPT1
P4HA3	TRA@	ST3GAL-IV	PPARGC1	GDNF	BVd1.19	UPK1B	HSD11B2	FBN1
SSAT2	ATP1A3	OPN1LW	OAS1	GNB1	BVd1.17	BLVRB	CYBB	UQCRC2
ADCY7	POSTN	ARRB2	CAPN2	SLC5A2	LOC407099	CCNB2	GPR68	CDK5
GNG12	HCRTR1	CCNB1	NDUFC2	GH1	connexin 26	F3	RDH5	NNT
FABP1	PARK2	PAG3	PPP3R1	FUS	LOC407183	DSC2	FAU	ACVR2
FRZB	CLN2	PAG14	CSPG2	NMT2	COL4A4	NRG1	STAT5B	CYB5
INSL3	AHR	GHR	PTGS1	H2AFZ	LOC407190	QPCT	COX8	TIMP3
APOA1	HGF	COX4	CENP-A	CCNA2	LOC407194	PAG17	SLC2A1	DNAJC6
DCPS	MDFI	KCNRG	FGFR2	ADFP	EGFR	GGTA1	NOS3	B4GALT1
LOXL4	AMELY	PRL	HDAC3	HMCS	LOC407218	RGS16	PPM1A	AK3
TLR3	ADAM9	SLC38A2	GSTA2	TCTEL1	MITF	VEGF	FCGR2A	PIK3R2
MYH3	Has1	CLTA	RPS28	SPP1	HDAC2	CYBA	JDP1	NCAM1
EDG2	BNBD-4	VKORC1	CA2	MTP	MOGAT2	COPE	MYOC	ECHS1
PC	Gpr14	GABRA4	RAC1	SERPINF1	oat2	IFN1@	THBD	SHBG
ALB	HOXC6	ENSA	BRCA1	EPB41	MFAP2	AOC3	POMC	SERPINE1
NRXN1	KRT5	FTL	KIAA0373	NDUFAB1	GAS	GCSH	PCTP	IL12A
DNASE2	SDHC	DNAJB6	TPX1	KIAA1706	TIMELESS	IL1RN	GNAT2	CTGF
CAMK2G	SOCS2	GABRA2	SMC4L1	PRDX2	CRYL1	IGFBP3	RPL27	PGAM1
CLU	LOC317748	SEC14L2	IFITM3	FUT8	CLECSF1	SERPINB6	BTG1	SLC9A1
SERPINE2	IDH1	SLC25A16	SSA1	PIM1	5-OPase	CHRNE	ALDH1A1	POLD2
REA	EPB42	CTSB	DNMT3A	SAA3	CHAD	IMPA1	PRNP	VDP
CABP4	LOC286874	POU1F1	MT-1A	LOC360193	MLN	MAP4	GOT1	TNS
SLCO1B4	GPI	QKI	CXCL1	LOC407097	MBL2	DBT	FABP3	MMP2
GJA9	HF1	FXYD2	AKR1C1	GNLY	SLC1A3	OTC	RANBP2	AOP2
IGF1	ATP5S	PRDX1	TXN	MOGAT1	Rpl3	CD14	CPLX2	FTH1
OGN	MMP20	GRIM19	RAB34	TIMP1	GPRK7	LALBA	PGRMC2	TM7SF2
BGN	DSPG3	LEAP-2	NDUFB8	CEBPD	MEST	PDE5A	SPARC	CLIC4
ELN	GDF8	IKBKB	H3F3A	ESSS	MUC1	TGM2	ZDHHC2	HINT3
LOC497203	NDUFB3	NFKBIA	KERA	NDUFA2	SCN5A	VEGFB	RECS1	LOC408002
CD3E	NDUFA6	SC5DL	CD36	CASK	LOC404073	BCKDHB	PAICS	TXNL5
PRKCB1	LOC404123	CCM1	PSAP	RAP1B	CD44	ZP2	NAP1L1	LU
PAFAH1B1	VCAM1	ATP8A1	LGALS1	SPON1	BDA20	YWHAH	GNAI1	KRT10
TUBB	RHAG	OSM	CACNB3	VIA L	CCL5	HMGB1	SLC1A5	APN
NPR2	HBB	NPPA	S100A4	FCGR3A	UGDH	CACNB1	SLC1A1	COL1A2
HERC1	HPSE	NDUFS6	ARNT	PFKFB1	ARG2	ETS2	NDUFB6	PHYH
ROM1	ALCAM	NXPH2	LOC493778	NDUFS5	TRA1	CSN10	TLR2	LOX
