# Supplementary material for: Four Markers Useful for the Distinction of Intrauterine Growth Restriction in Sheep
Source: Animals (Basel). 2023 Oct 24;13(21):3305. doi: 10.3390/ani13213305 (PMC10648371; doi:10.3390/ani13213305)
Supplement: Supplementary file 1 [file animals-13-03305-s001.zip › Table S3.xls]

## Sheet: Table S3
Table S3. GO enrichment results for differentially expressed IUGR genes.
Category	Term	GeneRatio	Fold Enrichment	PValue	Count
MF	GO:0004720:protein-lysine 6-oxidase activity	0.22807	120.612	0.0161406	13
MF	GO:0008191:metalloendopeptidase inhibitor activity	0.157895	54.8237	0.0351729	9
MF	GO:0005179:hormone activity	0.0350877	9.42283	0.0388412	2
MF	GO:0004867:serine-type endopeptidase inhibitor activity	0.0350877	8.37585	0.0480297	2
CC	GO:0005615:extracellular space	0.0350877	6.53184	3.41e-07	2
CC	GO:0005576:extracellular region	0.0526316	3.53875	0.00305667	3
CC	GO:0043235:receptor complex	0.0526316	12.1542	0.0243618	3
BP	GO:0051045:negative regulation of membrane protein ectodomain proteolysis	0.0350877	115.884	0.0167641	2
BP	GO:0018057:peptidyl-lysine oxidation	0.0526316	115.884	0.0167641	3
BP	GO:0071222:cellular response to lipopolysaccharide	0.0350877	14.7311	0.0168631	2
BP	GO:0045638:negative regulation of myeloid cell differentiation	0.0526316	44.5709	0.043017	3
