# Supplementary material for: Four Markers Useful for the Distinction of Intrauterine Growth Restriction in Sheep
Source: Animals (Basel). 2023 Oct 24;13(21):3305. doi: 10.3390/ani13213305 (PMC10648371; doi:10.3390/ani13213305)
Supplement: Supplementary file 1 [file animals-13-03305-s001.zip › Table S4.xls]

## Sheet: Table S4
Table S4. KEGG enrichment results for differentially expressed IUGR genes.
KEGG pathway	PValue	Count
oas04066:HIF-1 signaling pathway	0.000241	6
oas01100:Metabolic pathways	0.000512	19
oas04115:p53 signaling pathway	0.000671	5
oas04922:Glucagon signaling pathway	0.00185049	5
oas04114:Oocyte meiosis	0.00283313	5
oas05200:Pathways in cancer	0.00519833	9
oas01230:Biosynthesis of amino acids	0.0058042	4
oas05166:Human T-cell leukemia virus 1 infection	0.00669415	6
oas00601:Glycosphingolipid biosynthesis - lacto and neolacto series	0.00803738	3
oas04914:Progesterone-mediated oocyte maturation	0.0103326	4
oas00020:Citrate cycle (TCA cycle)	0.012563	3
oas04933:AGE-RAGE signaling pathway in diabetic complications	0.0152556	4
oas04668:TNF signaling pathway	0.0232374	4
oas04068:FoxO signaling pathway	0.0284861	4
oas05417:Lipid and atherosclerosis	0.0287216	5
oas04975:Fat digestion and absorption	0.0290557	3
oas04270:Vascular smooth muscle contraction	0.0319144	4
oas04913:Ovarian steroidogenesis	0.0410593	3
oas04218:Cellular senescence	0.0491504	4
oas05230:Central carbon metabolism in cancer	0.04951	3
