# Supplementary material for: Four Markers Useful for the Distinction of Intrauterine Growth Restriction in Sheep
Source: Animals (Basel). 2023 Oct 24;13(21):3305. doi: 10.3390/ani13213305 (PMC10648371; doi:10.3390/ani13213305)
Supplement: Supplementary file 1 [file animals-13-03305-s001.zip › Table S5.xls]

## Sheet: Table S4
Table S5. IUGR subtype and IUGRscore information.
	Comp.1	Comp.2	PCAscore
GSE114580_GSM3145289	3.04916	0.0505381	3.0997
GSE64578_GSM1574644	1.79317	0.803921	2.59709
GSE114580_GSM3145291	1.35742	0.61357	1.97099
GSE114580_GSM3145290	1.33748	0.617199	1.95468
GSE64578_GSM1574642	0.747082	1.02349	1.77057
GSE114580_GSM3145284	1.11174	0.220018	1.33176
GSE114580_GSM3145285	2.2192	-0.894114	1.32509
GSE64578_GSM1574643	1.07196	-0.339767	0.732195
GSE64578_GSM1574638	-0.284399	0.97729	0.692892
GSE114580_GSM3145283	-0.16828	0.494645	0.326365
GSE114580_GSM3145286	-0.451731	0.739722	0.287991
GSE64578_GSM1574641	1.16427	-0.933007	0.231267
GSE64578_GSM1574645	0.581065	-0.708166	-0.127101
GSE64578_GSM1574640	1.28432	-1.49138	-0.207058
GSE114580_GSM3145282	-0.953767	-0.0114829	-0.96525
GSE64578_GSM1574637	-1.36572	0.391277	-0.974442
GSE64578_GSM1574639	-1.60636	0.340437	-1.26592
GSE64578_GSM1574636	-1.41612	0.131459	-1.28467
GSE114580_GSM3145287	-1.83001	0.335443	-1.49457
GSE114580_GSM3145280	-1.02984	-0.851397	-1.88123
GSE114580_GSM3145281	-1.79845	-0.733015	-2.53147
GSE114580_GSM3145288	-2.4021	-0.370775	-2.77287
GSE64578_GSM1574635	-2.41011	-0.405905	-2.81601
